# Supplementary material for: Sponges of Western Mediterranean seamounts: new genera, new species and new records
Source: PeerJ. 2021 Aug 26;9:e11879. doi: 10.7717/peerj.11879 (PMC8403479; doi:10.7717/peerj.11879)
Supplement: Supplemental Information 2 [file peerj-09-11879-s002.txt]

LOCUS       i525_Calyx               814 bp    DNA     linear       04-APR-2021
DEFINITION  sp.
ACCESSION   
VERSION
KEYWORDS    .
SOURCE      Calyx sp.
  ORGANISM  Calyx sp.
            Unclassified.
REFERENCE   1  (bases 1 to 814)
  AUTHORS   Diaz,J.A., Ramirez-Amaro,S., Ordines,F. and Massuti,E.
  TITLE     Sponges of Western Mediterranean seamounts: new genera, new species
            and new records
  JOURNAL   Unpublished
REFERENCE   2  (bases 1 to 814)
  AUTHORS   Diaz,J.A., Ramirez-Amaro,S., Ordines,F. and Massuti,E.
  TITLE     Direct Submission
  JOURNAL   Submitted (04-APR-2021) Balearic Oceanographic Center, Spanish
            Institute of Oceanography, Moll de Ponent s/n, Palma 07015, Spain
COMMENT     ##Assembly-Data-START##
            Sequencing Technology :: Sanger dideoxy sequencing
            ##Assembly-Data-END##
FEATURES             Location/Qualifiers
     source          1..814
                     /organism="Calyx sp."
                     /mol_type="genomic DNA"
                     /specimen_voucher="i525 CFM-IEOMA-7403"
     rRNA            <1..>814
                     /product="large subunit ribosomal RNA"
BASE COUNT      145 a    198 c    291 g    180 t
ORIGIN      
        1 attcccttag taacggcgag cgaagtggga acaagcccag gtctgaaatc tcccggtcgg
       61 cacttgtagt ggccgggcga attgtggtct ggagaggcag actgtcccga tccactgctt
      121 ttgagcccga agttgacttg gaacggcacg ccagagaggg tgagagcccc gtagggcatg
      181 gaaatcgaga gcggcgggac gagggtctgt actcgtggag tcgggttgtt tgggattgca
      241 gccccaagtg ggtggtagac tccatccaag gctaaatacg gacgcgagac cgatagctga
      301 caagtaccgt gagggaaagg tgaaaagcac tttgaagaga gagttcaaca gaccgtgaaa
      361 ccgttgggag ggaagctcag ggtgtcgagg ttgtcgtgct ctgctgcgag ttcaatcggt
      421 ggaggctgga aacggccact gccgatgcac tctcctgtgg agttggaccg tcagttggga
      481 agagacggag tcctgcgttg tcgacggtcg ggaggtatgc cccgggttac tctcgggtta
      541 ctctcgggtg cccggggtga cgtatagccg ttccgtcgtg gactctgtcg tcttccaggt
      601 gcgatttgga cgtctgttcg tccggaatgg gaaggtacag tctcccgcat tcgtgtggga
      661 gttcgggcta gcctggcggt tgctccgcgt tgctgtgtcg tgttccgctc tctccccgct
      721 ttgcctcggc gggtggggta gagtgcggca cggccggcat tcgtcggtgt cccgtccggg
      781 ctgtgatcca agccgactgt gccgaggtga ctgg
//
LOCUS       i726_Heteroxya           752 bp    DNA     linear       04-APR-2021
DEFINITION  sp.
ACCESSION   
VERSION
KEYWORDS    .
SOURCE      Heteroxya sp.
  ORGANISM  Heteroxya sp.
            Unclassified.
REFERENCE   1  (bases 1 to 752)
  AUTHORS   Diaz,J.A., Ramirez-Amaro,S., Ordines,F. and Massuti,E.
  TITLE     Sponges of Western Mediterranean seamounts: new genera, new species
            and new records
  JOURNAL   Unpublished
REFERENCE   2  (bases 1 to 752)
  AUTHORS   Diaz,J.A., Ramirez-Amaro,S., Ordines,F. and Massuti,E.
  TITLE     Direct Submission
  JOURNAL   Submitted (04-APR-2021) Balearic Oceanographic Center, Spanish
            Institute of Oceanography, Moll de Ponent s/n, Palma 07015, Spain
COMMENT     ##Assembly-Data-START##
            Sequencing Technology :: Sanger dideoxy sequencing
            ##Assembly-Data-END##
FEATURES             Location/Qualifiers
     source          1..752
                     /organism="Heteroxya sp."
                     /mol_type="genomic DNA"
                     /specimen_voucher="i726 CFM-IEOMA-7380"
     rRNA            <1..>752
                     /product="large subunit ribosomal RNA"
BASE COUNT      151 a    194 c    269 g    138 t
ORIGIN      
        1 actaactagg attcccccag taacggcgag cgaagtggga acagctcgag ccttgaatcc
       61 ctggcagtca tgccagcgaa ttgtggccgg gagaggtagt tcggtcctgg cctgcggcgt
      121 cgaagttgac ctggaagggc acgtcggaga gggtgagaac cccgtgctag accccgcggg
      181 tgagggcggt cgctgccttc tgagagtcgg gttgtttggg aatgcagccc aaagtgggtg
      241 gtaaactcca tctgaagcta aatacgggca cgagaccgat agcgaacaag taccatgagg
      301 gaaaggtgaa aagcactttg aaaagagagt caaagagacc gcgaaaccgt taggggggaa
      361 ccgaatgcag cttgatgacc ccattcgggt tcagggagag ttgtgcgtct gccggtgcgg
      421 tcgactcgaa aagagcggct gttcccgggt gttcgccgac tcttctgcat tcccgtctcg
      481 ggggtcggcc aacgaaggcg gctcgcgacc gagaagggcg agagggaagg ttcctttgcg
      541 cgccttctgg tgcgcggaga gcttacagcc tctcacctgg tgaggttgcg agccgccgag
      601 ggaagtgcga ccatcgcaca gagcagtgca ggctccgcgg gggccgggtc gcttctggtc
      661 gttcgggaat cgcggcgagg gactgcttgc agtgtccgct gacgtacctc ctgctcggcc
      721 gggaggttgg ccacgacgtg cactgcggtc gt
//
LOCUS       i439_Hymerhabdiidae      781 bp    DNA     linear       04-APR-2021
DEFINITION  sp2.
ACCESSION   
VERSION
KEYWORDS    .
SOURCE      Hymerhabdiidae sp2
  ORGANISM  Hymerhabdiidae sp2
            Unclassified.
REFERENCE   1  (bases 1 to 781)
  AUTHORS   Diaz,J.A., Ramirez-Amaro,S., Ordines,F. and Massuti,E.
  TITLE     Sponges of Western Mediterranean seamounts: new genera, new species
            and new records
  JOURNAL   Unpublished
REFERENCE   2  (bases 1 to 781)
  AUTHORS   Diaz,J.A., Ramirez-Amaro,S., Ordines,F. and Massuti,E.
  TITLE     Direct Submission
  JOURNAL   Submitted (04-APR-2021) Balearic Oceanographic Center, Spanish
            Institute of Oceanography, Moll de Ponent s/n, Palma 07015, Spain
COMMENT     ##Assembly-Data-START##
            Sequencing Technology :: Sanger dideoxy sequencing
            ##Assembly-Data-END##
FEATURES             Location/Qualifiers
     source          1..781
                     /organism="Hymerhabdiidae sp2"
                     /mol_type="genomic DNA"
                     /specimen_voucher="i439 CFM-IEOMA-7362"
     rRNA            <1..>781
                     /product="large subunit ribosomal RNA"
BASE COUNT      188 a    172 c    262 g    159 t
ORIGIN      
        1 aagcagagga aaataaacta acaaggattc ccttagtaac ggcgagcgaa gtgggaaaag
       61 ctcgagccta aaatctctgg caactgatgc cagcgaattg tggccgggag aggcagctgg
      121 accctggctg gtgctgttga agttgacctg gaaaggcatg tcagagaggg tgacagcccc
      181 gtgcgcaaca ccgctgggca gggccgctac tgtcttcgga gagtcgggtt gtttgggaat
      241 gcagcccaaa gtgggtggta aactccatct aaagctaaat atgggcacga gaccgatagt
      301 gaacaagtac cgtgagggaa aggtgaaaag tactttgaaa agagagtcaa aaagaccgcg
      361 aaaccgttag gagggaaacg aatgcagcca aagaggctct cattcaggct caggagttgt
      421 tggcgtgcgg tgctgggctg ttggacgccg gaaggtgctg caacccacgt cagctgtcga
      481 ctgctctgca ttcctgagga gagtcggcca atggcagtta cccctggctc aagaaggttg
      541 gtgggtaggt agcttcgcgg ttttaccggg aagaacgtat agccactgac ctggcagtct
      601 gggggtgact gaggagagct gtgacttttc acaccggcag tgcaggctcc ccaggggccg
      661 ggtcactctt gctcatgtgg acaatgatcc ggggactgcg tgcagtgtct ggggacggat
      721 gcccgtttgg gtgagagatt ggccacgcct tgcactgaag ttgttggtac ctggatggct
      781 t
//
LOCUS       i729_Rhabderemia         711 bp    DNA     linear       04-APR-2021
DEFINITION  sp.
ACCESSION   
VERSION
KEYWORDS    .
SOURCE      Rhabderemia sp.
  ORGANISM  Rhabderemia sp.
            Unclassified.
REFERENCE   1  (bases 1 to 711)
  AUTHORS   Diaz,J.A., Ramirez-Amaro,S., Ordines,F. and Massuti,E.
  TITLE     Sponges of Western Mediterranean seamounts: new genera, new species
            and new records
  JOURNAL   Unpublished
REFERENCE   2  (bases 1 to 711)
  AUTHORS   Diaz,J.A., Ramirez-Amaro,S., Ordines,F. and Massuti,E.
  TITLE     Direct Submission
  JOURNAL   Submitted (04-APR-2021) Balearic Oceanographic Center, Spanish
            Institute of Oceanography, Moll de Ponent s/n, Palma 07015, Spain
COMMENT     ##Assembly-Data-START##
            Sequencing Technology :: Sanger dideoxy sequencing
            ##Assembly-Data-END##
FEATURES             Location/Qualifiers
     source          1..711
                     /organism="Rhabderemia sp."
                     /mol_type="genomic DNA"
                     /specimen_voucher="i729_1 CFM-IEOMA-7415"
     rRNA            <1..>711
                     /product="large subunit ribosomal RNA"
BASE COUNT      168 a    142 c    215 g    186 t
ORIGIN      
        1 gtgaagcggg aagtgctcaa gcttaaaatc tccgttgctt gcaacggcga attgtagtct
       61 cgagaagcgt tttcaaggcg gatacacagt gcttaagttg cttggaacgg cacatcgtag
      121 agggtgacaa tcccgtacgt ggtgctgtgt actgttcacg atgcgctttc tatgagtcgg
      181 gttgcttggg aatgcagccc aaaatgggag gtaaactcct tctaaagcta aatattggca
      241 cgagaccgat agcgaacaag taccgtgagg gaaagatgaa aagcactttg aaaagaaagt
      301 taatagtacg tgaaaccgtt ggaagggaag cgcatggaat tagcaatgct ctgtcgagac
      361 tcagacgagc ggtggactgt acggatattg tacggatctg aatggactgt cggtagtcgt
      421 cacagtttgc tgattgtcgc atttcccggc agtgtgcgtc aacagctgtt ggaaccgagt
      481 gatgagcccc gcaagaaggt agctggcttc ggttagtgtt atagcttgtg gtgtgcgagc
      541 tcgggtccga cagaggcgtc gcagcacatg ctcttttggg ctggcttctc tcttctcagt
      601 cagatgtcga ccatagcgga ctgcgtgcag tgcgtttgaa ctgtttctgg ctgtcgttgg
      661 gatgaatgca cacattgtgc taaggttgtt ggcggtcata tgatttcatg c
//
LOCUS       i802_Hymerhabdiidae      793 bp    DNA     linear       04-APR-2021
DEFINITION  sp1.
ACCESSION   
VERSION
KEYWORDS    .
SOURCE      Hymerhabdiidae sp1
  ORGANISM  Hymerhabdiidae sp1
            Unclassified.
REFERENCE   1  (bases 1 to 793)
  AUTHORS   Diaz,J.A., Ramirez-Amaro,S., Ordines,F. and Massuti,E.
  TITLE     Sponges of Western Mediterranean seamounts: new genera, new species
            and new records
  JOURNAL   Unpublished
REFERENCE   2  (bases 1 to 793)
  AUTHORS   Diaz,J.A., Ramirez-Amaro,S., Ordines,F. and Massuti,E.
  TITLE     Direct Submission
  JOURNAL   Submitted (04-APR-2021) Balearic Oceanographic Center, Spanish
            Institute of Oceanography, Moll de Ponent s/n, Palma 07015, Spain
COMMENT     ##Assembly-Data-START##
            Sequencing Technology :: Sanger dideoxy sequencing
            ##Assembly-Data-END##
FEATURES             Location/Qualifiers
     source          1..793
                     /organism="Hymerhabdiidae sp1"
                     /mol_type="genomic DNA"
                     /specimen_voucher="i802 CFM-IEOMA-7356"
     rRNA            <1..>793
                     /product="large subunit ribosomal RNA"
BASE COUNT      192 a    174 c    263 g    164 t
ORIGIN      
        1 atatcaataa gcagaggaaa ataaactaac aaggattccc ttagtaacgg cgagcgaagt
       61 gggaaaagct cgagcctaaa atctctggca actgatgcca gcgaattgtg gccgggagag
      121 gcagctggac cctggctggt gctgttgaag ttgacctgga aaggcatgtc agagagggtg
      181 acagccccgt gcgcaacacc gctgggcagg gccgctactg tcttcggaga gtcgggttgt
      241 ttgggaatgc agcccaaagt gggtggtaaa ctccatctaa agctaaatat gggcacgaga
      301 ccgatagtga acaagtaccg tgagggaaag gtgaaaagta ctttgaaaag agagtcaaaa
      361 agaccgcgaa accgttagga gggaaacgaa tgcagccaaa gaggctctca ttcaggctca
      421 ggagttgttg gcgtgcggtg ctgggctgtt ggacgccgga aggtgctgca acccacgtca
      481 gctgtcgact gctctgcatt cctgaggaga gtcggccaat ggcagttacc cctggctcaa
      541 gaaggttggt gggtaggtag cttcgcggtt ttaccgggaa gaacgtatag ccactgacct
      601 ggcagtctgg gggtgactga ggagagctgt gacttttcac accggcagtg caggctcccc
      661 aggggccggg tcactcttgc tcatgtggac aatgatccgg ggactgcgtg cagtgtctgg
      721 ggacggatgc ccgtttgggt gggagattgg ccacgccttg cactgaagtt gttggtacct
      781 ggatggcttc att
//
