# Supplementary material for: Sponges of Western Mediterranean seamounts: new genera, new species and new records
Source: PeerJ. 2021 Aug 26;9:e11879. doi: 10.7717/peerj.11879 (PMC8403479; doi:10.7717/peerj.11879)
Supplement: Supplemental Information 3 [file peerj-09-11879-s003.txt]

LOCUS       i802                     661 bp    DNA     linear       04-APR-2021
DEFINITION  Hymerhabdiidae sp1.
ACCESSION   
VERSION
KEYWORDS    .
SOURCE      mitochondrion Hymerhabdiidae sp1
  ORGANISM  Hymerhabdiidae sp1
            Unclassified.
REFERENCE   1  (bases 1 to 661)
  AUTHORS   Diaz,J.A., Ramirez-Amaro,S., Ordines,F. and Massuti,E.
  TITLE     Sponges of Western Mediterranean seamounts: new genera, new species
            and new records
  JOURNAL   Unpublished
REFERENCE   2  (bases 1 to 661)
  AUTHORS   Diaz,J.A., Ramirez-Amaro,S., Ordines,F. and Massuti,E.
  TITLE     Direct Submission
  JOURNAL   Submitted (04-APR-2021) Balearic Oceanographic Center, Spanish
            Institute of Oceanography, Moll de Ponent s/n, Palma 07015, Spain
COMMENT     ##Assembly-Data-START##
            Sequencing Technology :: Sanger dideoxy sequencing
            ##Assembly-Data-END##
FEATURES             Location/Qualifiers
     source          1..661
                     /organism="Hymerhabdiidae sp1"
                     /organelle="mitochondrion"
                     /mol_type="genomic DNA"
                     /specimen_voucher="i802/CFM-IEOMA-7356"
BASE COUNT      170 a    118 c    144 g    229 t
ORIGIN      
        1 gaactcttta tctattattg ggagcattta gtgggatgat aggaacagcc tttagtgtgc
       61 ttattagact agaattatcg gctcctggtt caatgttagg tgatgatcaa ttgtataatg
      121 tcatagtaac agcccacgcc tttgtaatga tattttttct ggttatgccg gtgttaatcg
      181 gagggttcgg aaactgattc gtacccttat acattggggc accggatatg gcgttcccaa
      241 ggctaaataa tattagtttt tgactattac caccatcatt aactttacta ttaggttctg
      301 cttttgtaga gcagggagcc ggtacagggt gaacggtcta cccaccatta gcaagtatac
      361 aagcacattc ggggggatca gttgacatgg ttatttttag tcttcattta gctggtattt
      421 cttcaatatt aggggcgatg aattttatca caactatctt taatatgagg gcgccaggga
      481 taacaatgga tagaatgcca ttatttgtgt gatctatttt agtcacagta tttttattgt
      541 tattgtctct gcccgtttta gccggggcta taactatgct tcttacagat agaaacttta
      601 atactacatt ttttgaccct gcaggggggg gtgaccccat attataccaa cacctattct
      661 g
//
LOCUS       i293                     598 bp    DNA     linear       04-APR-2021
DEFINITION  Hymerhabdiidae sp1.
ACCESSION   
VERSION
KEYWORDS    .
SOURCE      mitochondrion Hymerhabdiidae sp1
  ORGANISM  Hymerhabdiidae sp1
            Unclassified.
REFERENCE   1  (bases 1 to 598)
  AUTHORS   Diaz,J.A., Ramirez-Amaro,S., Ordines,F. and Massuti,E.
  TITLE     Sponges of Western Mediterranean seamounts: new genera, new species
            and new records
  JOURNAL   Unpublished
REFERENCE   2  (bases 1 to 598)
  AUTHORS   Diaz,J.A., Ramirez-Amaro,S., Ordines,F. and Massuti,E.
  TITLE     Direct Submission
  JOURNAL   Submitted (04-APR-2021) Balearic Oceanographic Center, Spanish
            Institute of Oceanography, Moll de Ponent s/n, Palma 07015, Spain
COMMENT     ##Assembly-Data-START##
            Sequencing Technology :: Sanger dideoxy sequencing
            ##Assembly-Data-END##
FEATURES             Location/Qualifiers
     source          1..598
                     /organism="Hymerhabdiidae sp1"
                     /organelle="mitochondrion"
                     /mol_type="genomic DNA"
                     /specimen_voucher="i293/CFM-IEOMA-7358"
BASE COUNT      153 a    105 c    134 g    206 t
ORIGIN      
        1 gataggaaca gcctttagtg tgcttattag actagaatta tcggctcctg gttcaatgtt
       61 aggtgatgat caattgtata atgtcatagt aacagcccac gcctttgtaa tgatattttt
      121 tctggttatg ccggtgttaa tcggagggtt cggaaactga ttcgtaccct tatacattgg
      181 ggcaccggat atggcgttcc caaggctaaa taatattagt ttttgactat taccaccatc
      241 attaacttta ctattaggtt ctgcttttgt agagcaggga gccggtacag ggtgaacggt
      301 ctacccacca ttagcaagta tacaagcaca ttcgggggga tcagttgaca tggttatttt
      361 tagtcttcat ttagctggta tttcttcaat attaggggcg atgaatttta tcacaactat
      421 ctttaatatg agggcgccag ggataacaat ggatagaatg ccattatttg tgtgatctat
      481 tttagtcaca gtatttttat tgttattgtc tctgcccgtt ttagccgggg ctataactat
      541 gcttcttaca gatagaaact ttaatactac attttttgac cctgcagggg ggggtgac
//
LOCUS       i439                     641 bp    DNA     linear       04-APR-2021
DEFINITION  Hymerhabdiidae sp2.
ACCESSION   
VERSION
KEYWORDS    .
SOURCE      mitochondrion Hymerhabdiidae sp2
  ORGANISM  Hymerhabdiidae sp2
            Unclassified.
REFERENCE   1  (bases 1 to 641)
  AUTHORS   Diaz,J.A., Ramirez-Amaro,S., Ordines,F. and Massuti,E.
  TITLE     Sponges of Western Mediterranean seamounts: new genera, new species
            and new records
  JOURNAL   Unpublished
REFERENCE   2  (bases 1 to 641)
  AUTHORS   Diaz,J.A., Ramirez-Amaro,S., Ordines,F. and Massuti,E.
  TITLE     Direct Submission
  JOURNAL   Submitted (04-APR-2021) Balearic Oceanographic Center, Spanish
            Institute of Oceanography, Moll de Ponent s/n, Palma 07015, Spain
COMMENT     ##Assembly-Data-START##
            Sequencing Technology :: Sanger dideoxy sequencing
            ##Assembly-Data-END##
FEATURES             Location/Qualifiers
     source          1..641
                     /organism="Hymerhabdiidae sp2"
                     /organelle="mitochondrion"
                     /mol_type="genomic DNA"
                     /specimen_voucher="i439/CFM-IEOMA-7362"
BASE COUNT      163 a    111 c    144 g    223 t
ORIGIN      
        1 ggaactcttt atctattatt gggagcattt agtgggatga taggaacagc ctttagtgtg
       61 cttattagac tagaattatc ggctcctggt tcaatgttag gtgatgatca attgtataat
      121 gtcatagtaa cagcccacgc ctttgtaatg atattttttc tggttatgcc ggtgttaatc
      181 ggagggttcg gaaactgatt cgtaccctta tacattgggg caccggatat ggcgttccca
      241 aggctaaata atattagttt ttgactatta ccaccatcat taactttact attaggttct
      301 gcttttgtag agcagggagc cggtacaggg tgaacggtct acccaccatt agcaagtata
      361 caagcacatt cggggggatc agttgacatg gttattttta gtcttcattt agctggtatt
      421 tcttcaatat taggggcgat gaattttatc acaactatct ttaatatgag ggcgccaggg
      481 ataacaatgg atagaatgcc attatttgtg tgatctattt tagtcacagt atttttattg
      541 ttattgtctc tgcctgtttt agccggggct ataactatgc ttcttacaga tagaaacttt
      601 aatactacat tttttgaccc tgcagggggg ggtgacccca t
//
LOCUS       i525                     656 bp    DNA     linear       04-APR-2021
DEFINITION  Calyx sp1.
ACCESSION   
VERSION
KEYWORDS    .
SOURCE      mitochondrion Calyx sp.
  ORGANISM  Calyx sp.
            Unclassified.
REFERENCE   1  (bases 1 to 656)
  AUTHORS   Diaz,J.A., Ramirez-Amaro,S., Ordines,F. and Massuti,E.
  TITLE     Sponges of Western Mediterranean seamounts: new genera, new species
            and new records
  JOURNAL   Unpublished
REFERENCE   2  (bases 1 to 656)
  AUTHORS   Diaz,J.A., Ramirez-Amaro,S., Ordines,F. and Massuti,E.
  TITLE     Direct Submission
  JOURNAL   Submitted (04-APR-2021) Balearic Oceanographic Center, Spanish
            Institute of Oceanography, Moll de Ponent s/n, Palma 07015, Spain
COMMENT     ##Assembly-Data-START##
            Sequencing Technology :: Sanger dideoxy sequencing
            ##Assembly-Data-END##
FEATURES             Location/Qualifiers
     source          1..656
                     /organism="Calyx sp."
                     /organelle="mitochondrion"
                     /mol_type="genomic DNA"
                     /specimen_voucher="i525/CFM-IEOMA-7403"
BASE COUNT      160 a    101 c    141 g    253 t      1 others
ORIGIN      
        1 cactttattt attgtttggg gcctttrcgg gtatgatagg aacagcattt agtatgctta
       61 ttagattaga actatcggcc ccggggtcta tgttaggaga tgatcattta tataatgtta
      121 tagtaacagc tcatgcattt gtaatgatat tttttttagt tatgccagta atgatcgggg
      181 gttttggtaa ttggttagta cctttatata ttggtgcccc ggatatggct tttcctagat
      241 taaataatat tagtttttgg ttattacccc cggcgcttac tttattacta ggttctgctt
      301 ttgtagaaca aggggctggg acaggttgga cggtttatcc gcctttatct agtattcaaa
      361 ctcattctgg ggggtctgtg gatatggcaa tatttagtct tcatttagcc ggaatatctt
      421 ctatattggg ggctatgaat tttataacaa caatctttaa tatgagggct ccgggagtaa
      481 ctatggatag aatgccttta tttgtttgat ctgttctagt aactgctttt ttattattat
      541 tatcattgcc agtattagcc ggtgccataa caatgctttt aaccgatcgg aattttaata
      601 ctactttttt tgatccggct ggaggggggg atccaatact atatcaacac ttattt
//
LOCUS       i726_Heteroxya           661 bp    DNA     linear       04-APR-2021
DEFINITION  sp.
ACCESSION   
VERSION
KEYWORDS    .
SOURCE      mitochondrion Heteroxya sp.
  ORGANISM  Heteroxya sp.
            Unclassified.
REFERENCE   1  (bases 1 to 661)
  AUTHORS   Diaz,J.A., Ramirez-Amaro,S., Ordines,F. and Massuti,E.
  TITLE     Sponges of Western Mediterranean seamounts: new genera, new species
            and new records
  JOURNAL   Unpublished
REFERENCE   2  (bases 1 to 661)
  AUTHORS   Diaz,J.A., Ramirez-Amaro,S., Ordines,F. and Massuti,E.
  TITLE     Direct Submission
  JOURNAL   Submitted (04-APR-2021) Balearic Oceanographic Center, Spanish
            Institute of Oceanography, Moll de Ponent s/n, Palma 07015, Spain
COMMENT     ##Assembly-Data-START##
            Sequencing Technology :: Sanger dideoxy sequencing
            ##Assembly-Data-END##
FEATURES             Location/Qualifiers
     source          1..661
                     /organism="Heteroxya sp."
                     /organelle="mitochondrion"
                     /mol_type="genomic DNA"
                     /specimen_voucher="i726/CFM-IEOMA-7380"
BASE COUNT      181 a    102 c    131 g    247 t
ORIGIN      
        1 gggactcttt atatattatt tggtgcattt tctggtatga taggaacagc atttagcatg
       61 cttataagat tagaactatc agttcccggt tcaatgttag gggatgacca tttatataat
      121 gttatagtaa cagcccatgc ttttgtgatg atattttttt tagttatgcc tgtattaata
      181 ggggggtttg gtaattgatt tgtgccatta tatataggag ccccggatat ggcctttcca
      241 agattaaata atcttagttt ttgggtatta cccccttcaa ttactttatt attaggttct
      301 gcctttgtag agcaaggggc tggaaccggg tgaaccgtgt atccgccttt agcaagtata
      361 caaacacatt caggtggatc agtggatatg gcaatattta gtcttcattt agcaggttta
      421 tcttctatat tagggtcaat gaactttatc acaactattt taaatatgag ggccccaggt
      481 attacaatgg atagattacc attatttgtg tgatcagttt tagttacaac ttttctatta
      541 ttattagctc tacctgtatt agcgggtgca attacaatgc ttcttacaga tagaaatttt
      601 aatacaacat tttttgaccc ggcaggaggg ggagatccaa tattatttca acatttattt
      661 t
//
LOCUS       i403_Paratimea           664 bp    DNA     linear       04-APR-2021
DEFINITION  sp.
ACCESSION   
VERSION
KEYWORDS    .
SOURCE      mitochondrion Paratimea sp.
  ORGANISM  Paratimea sp.
            Unclassified.
REFERENCE   1  (bases 1 to 664)
  AUTHORS   Diaz,J.A., Ramirez-Amaro,S., Ordines,F. and Massuti,E.
  TITLE     Sponges of Western Mediterranean seamounts: new genera, new species
            and new records
  JOURNAL   Unpublished
REFERENCE   2  (bases 1 to 664)
  AUTHORS   Diaz,J.A., Ramirez-Amaro,S., Ordines,F. and Massuti,E.
  TITLE     Direct Submission
  JOURNAL   Submitted (04-APR-2021) Balearic Oceanographic Center, Spanish
            Institute of Oceanography, Moll de Ponent s/n, Palma 07015, Spain
COMMENT     ##Assembly-Data-START##
            Sequencing Technology :: Sanger dideoxy sequencing
            ##Assembly-Data-END##
FEATURES             Location/Qualifiers
     source          1..664
                     /organism="Paratimea sp."
                     /organelle="mitochondrion"
                     /mol_type="genomic DNA"
                     /specimen_voucher="i403/CFM-IEOMA-7383"
BASE COUNT      193 a     94 c    127 g    250 t
ORIGIN      
        1 tattgggact ctttatttat tatttggggc atttgctggt atgataggaa cagcatttag
       61 tatgttaatt agattagaat tatctgctcc tggttcaatg ctaggcgatg atcatttata
      121 taatgttata gtaacagctc atgcttttgt aatgatattt ttcttagtta tgccagtaat
      181 gataggaggg tttggtaatt gatttgtacc attatatata ggtgctccgg atatggcttt
      241 tccaagatta aataatatta gtttttgagt gttacctcca tcattaactt tactattagg
      301 ttctgctttt gttgaacaag gtgctggaac aggatgaacg gtataccctc ctttagcaag
      361 tatacaaaca cattcagggg gatcagtaga tatggcaata tttagtcttc atttagccgg
      421 gctatcttct atattagggt caatgaactt tatcacaact attttaaata tgagggcacc
      481 aggcattaca ttggatagat taccattatt tgtatgatct attttagtta caacggtgtt
      541 attattatta gctttaccag tattagcagg tgcgataaca atgttactta cagatagaaa
      601 ttttaataca acattttttg accctgcagg gggaggagat ccaatattat atcaacattt
      661 attt
//
