# Supplementary material for: Sponges of Western Mediterranean seamounts: new genera, new species and new records
Source: PeerJ. 2021 Aug 26;9:e11879. doi: 10.7717/peerj.11879 (PMC8403479; doi:10.7717/peerj.11879)
Supplement: Supplemental Information 4 [file peerj-09-11879-s004.xlsx]

## Sheet: Hoja1
i573
Strongyles		Spherancora		Small isochela	Large isochela
Length	Width	Length	Width	Chord	Chord
556381	7370	45529	21336	21122	47216
536284	5829	36546	23419	20385	47201
531330	7901	45765	21441	20306	46947
517155	6921	41830	17651	19192	46441
513383	6221	40276	21582	19065	46082
479527	4713	40100	18645	19043	45837
473118	8581	39425	16917	18944	45402
470163	4598	38893	17924	18838	45301
463138	11496	38551	14245	18829	45043
459665	8716	37523	21653	18490	44198
459395	8717	36471	18193	18472	44098
456111	7659	45765	23419	18451	44047
451253	10338	40082.6	19364.2	18186	43909
443645	7105	36471	14245	18024	43822
442773	7542			17969	43625
440548	8030			17771	43469
434532	7563			17596	43079
428199	8005			17362	42990
427264	7236			17270	42864
425883	6982			17265	42703
409195	7664			17183	42628
403800	8589			17179	42456
400979	8606			17039	42196
389831	8903			16975	42075
377883	8848			16964	41922
374479	7896			16949	41823
371382	10452			16879	41732
359039	11051			16781	41551
556381	11496			15296	41549
446298	7983.29			14327	41344
359039	4598			21122	41172
				17938.4	39951
				14327	39391
					38484
					36445
					33619
					32234
					29591
					29166
					47216
					41887.3
					29166
