# Supplementary material for: Sponges of Western Mediterranean seamounts: new genera, new species and new records
Source: PeerJ. 2021 Aug 26;9:e11879. doi: 10.7717/peerj.11879 (PMC8403479; doi:10.7717/peerj.11879)
Supplement: Supplemental Information 9 [file peerj-09-11879-s009.xlsx]

## Sheet: Hoja1
i178				i242				i305				i254_2				POR406				i312_1
i178 Oxeas		Raphides (i178)		i242 Oxeas		i242 Raphides		i305 Oxeas		i305 Raphides		i254_2 Oxeas		Raphides (i254_2)		POR406 Oxeas		Raphides (POR406)		Oxeas		Raphides
Length	Width	Length	Width	Length	Width	Length	Width	Length	Width	Length	Width	Length	Width	Length	Width	Length	Width	Length	Width	Length	Width	Length	Width
449559	17422	89234	1872	379950	16473	90919	1936	393992	14352	88323	2265	425504	17648	86130	1555	432004	15425	90654	770	453129	16788	95173	1369
430453	16980	87178	2309	367186	14350	88259	1702	371651	16028	85457	1945	419065	17599	85527	2211	394131	14442	89164	1145	442916	17102	83351	1283
418119	15941	84674	3878	360983	11480	87278	1401	370655	14620	85189	1474	412472	16506	80665	1883	393648	13743	87781	1320	438528	13582	81719	1795
412500	16124	83797	2787	360519	16583	86067	0.939	365964	15337	81390	1892	409874	17669	80402	2190	392245	15753	85903	1235	436474	16181	81334	1685
412258	15930	83715	3099	349390	15409	85458	1656	365592	16642	79982	1514	408681	17652	79879	2242	390738	15341	82638	1545	433997	16245	81322	2013
411293	15930	82094	2812	345900	14634	84838	1370	361635	15935	79748	1381	404405	15220	79468	1593	389908	13065	81697	945	431517	14234	81122	1507
400119	15985	81773	2683	344906	13708	82493	2374	356361	12996	79228	1585	400526	18912	78622	1680	389790	13839	80869	1102	420812	17310	80236	1707
392378	14167	81490	2219	343219	13904	82005	2434	354009	14767	77269	2031	400379	18335	77852	1240	389606	13242	80487	942	419747	10400	79422	1292
391453	14209	81045	2219	334709	15886	81879	1198	353159	17134	76628	1853	394715	15229	76962	1806	389276	13005	77766	1126	419163	17614	77567	1766
387978	16009	80809	1986	325234	13865	80641	1639	350467	12515	76233	1793	391023	17220	76871	1951	386368	12742	77602	895	417949	18020	76555	1031
384929	18686	79873	2649	324306	14579	80098	1359	348653	13886	75854	1450	388662	14421	74947	1391	382658	15251	76126	944	417660	19117	76433	1008
384672	15030	78573	2589	285567	12044	79886	1517	347683	18970	75427	1581	387129	15575	74563	1240	382579	13818	75773	890	409103	14893	76301	2410
381438	17146	78437	2919	277763	11559	79369	1965	346147	17809	75025	2040	385222	16865	74496	1436	381803	11252	75075	1077	406873	15921	74888	0.899
381427	15736	77647	2997	268407	14876	78744	1269	344996	16684	74949	2257	380554	17652	74137	1901	380492	14979	74823	704	406556	11718	74404	1075
380674	16083	77128	2148	379950	16583	78412	1390	344825	12556	72914	1304	378706	13613	73101	2342	380147	10924	74750	993	406233	17356	74289	1548
379511	15717	74944	2122	333431	14239.3	78370	1541	343748	15639	72907	2216	375081	13915	72686	1469	378643	12720	73831	1095	405449	16442	73751	1141
378307	18391	74264	2251	268407	11480	78043	1605	341516	15752	71273	1709	374142	15808	71707	2140	377011	11745	72152	833	399058	15213	70312	0.992
371726	14209	72033	2383			77435	1390	341024	12386	70717	1474	372973	15373	70444	1872	371828	12656	71078	917	394067	15523	95173	2410
352374	15156	72004	2111			75755	1095	328172	12072	70423	1701	371573	14510	69589	2225	368742	10788	62346	792	384734	14137	78716.4	1508.67
351872	13241	71966	3038			73718	1786	321874	8547	70321	1945	369797	18041	68663	1584	358561	9607	90654	1545	382897	14331	70312	1008
348129	12567	89234	3878			72791	1720	317971	18324	69185	1746	366122	17198	68184	2019	350580	10066	78448.2	1014.21	381150	8263
257937	18670	79633.9	2553.55			70533	1327	242004	11799	68664	1690	362312	12492	67611	1701	345623	8897	62346	704	379821	12753
242048	9768	71966	1872			70251	1829	393992	18970	68570	1666	362270	16393	67430	1666	280108	12857			378610	15338
449559	18686					90919	2434	346004	14761.4	68129	1791	357457	8758	66378	1568	279258	12218			375901	18453
378311	15612.9					80141	1613.77	242004	8547	67744	1258	353049	14597	86130	2342	270715	12007			372273	14036
242048	9768					70251	1095			65233	2086	349046	10829	74846.4	1787.71	432004	15753			369144	16082
										64732	1346	347055	10645	66378	1240	369458	12815.3			357350	15877
195734	4631									88323	2265	312737	15931			270715	8897			348916	11927
Strange raphide, very large										74500.5	1740.48	300418	8908							453129	19117
										64732	1258	425504	18912							403215	15173.4
												377964	15293.6							348916	8263
												300418	8758
								Lot of immature oxeas in this preparation
																341747	7372
																Immature oxea				369060	6530
																				Immature oxea
								309277	5629
								308764	4069
								307209	8090			368200	6819
								303601	5705			316354	4677
								297774	6649			Immature oxea
								279541	5239
								266854	3424
								Immature oxeas
																			TOTAL
																			Oxeas		Raphides
																			Length	Width	Length	Width
																		AVERAGE	372119	14694.7	77480.3	1719.46
																			INMADURES
																			Oxeas
																			Length	Width
																			368200	8090
																			299550	5664
																			195734	3424
