# Supplementary material for: Sponges of Western Mediterranean seamounts: new genera, new species and new records
Source: PeerJ. 2021 Aug 26;9:e11879. doi: 10.7717/peerj.11879 (PMC8403479; doi:10.7717/peerj.11879)
Supplement: Supplemental Information 11 [file peerj-09-11879-s011.xlsx]

## Sheet: Hoja1
i144						i293_1							i802									i824_4									POR345_2
Style		Small rhabdostyles		Oxeas		Style		Obs	Small rhabdostyles		Oxeas		Style		Obs	Small Rhabdostyles		Obs	Oxeas		Obs	Styles		obs	Small Rhabdostyles		Obs	Oxeas		Obs	Styles		obs	Styles II		OBS	Small Rhabdostyles		Obs	Oxeas		Obs
Length	Width	Length	Width	Length	Width	Length	Width		Length	Width	Length	Width	Length	Width		Length	Width		Length	Width		Length	Width		Length	Width		Length	Width		Length	Width		Length	Width		Length	Width		Length	Width
501074	11655	163555	4453	656221	11060	516297	11411		178719	5720	762730	8283	491644	10738		178564	6555		608710	10567		633816	7330		164785	5654		600357	8853		431472	10510		283625	2181	INFREQUENTS, PERO SEUS. SON MOLT PRIMS I ALLARGATS, I CASI SEMPRE TENEN EL CAP FORTAMENT TUBERCULAT	183121	6199		443003	6704
463574	10474	146539	4791	620470	9768	453202	4450		164984	3166	736238	7824	485763	10784		177287	5526		571695	8862		544637	10257		161492	5627					416839	10940		285355	2901		173450	4328		381924	7510
461316	10149	145342	3582	563731	5250	446162	10240		161805	5361	725214	8883	482052	12805		155403	4647		455677	9475		541771	9083		159862	3760					409057	8918					168853	4918		376330	10544
449038	10173	129170	4208	547883	9663	436097	11557		151399	5029	708300	9569	478442	10742		147343	5249					539512	13341		143910	4045					394371	7710					156039	4216		371818	9001
439838	10197	107807	2987	534742	9143	433466	10161		137618	5307	635078	8222	473367	11590		144757	5031					510366	10661		143264	4709					385768	7202					138224	4391		366823	9216
438283	10823	163555	4791	521281	6272	430506	8121		178719	5720	620976	10153	461757	11850		138183	5001					505278	9625		127866	4109					378876	10787					123741	3222		363002	9709
437842	9809	138483	4004.2	512598	11565	429765	9125		158905	4916.6	615333	12860	456481	12545		121363	4467					505058	12640		124484	4269					378682	6822					115751	4717		340974	8939
425198	10173	107807	2987	510211	5240	428976	10896		137618	3166	603582	6915	451392	12325		108700	4103					499611	10185		115219	4296					378014	11754					110601	4067		329620	10424
421746	9002			506329	3688	427620	8794				588872	8100	449346	12516		90459	3750					488232	9420		92042	3212					376173	8849					183121	6199		327428	10177
420640	11143			479247	6328	426959	8859				587879	10631	439454	12197		178564	6555					479536	9678		164785	5654					359437	6733					146222	4507.25		295863	9729
419709	10391			464387	6740	425371	10519				585753	4778	437004	11143		140229	4925.44					479386	9086		136992	4409					353228	5799					110601	3222		287525	10523
415590	9325			453308	6754	425108	11815				573750	9284	428754	13943		90459	3750					477962	9377		92042	3212					351520	10749								210897	7402
413468	11209			402901	7724	422118	8593				557505	8236	426812	9389								476831	7892								349529	9728								178514	7992
409470	12028			367955	7227	420475	6686				555907	9590	424487	11096								470371	9356								347418	9512								443003	10544
409005	10433			249032	7965	414796	10197				554629	7354	418555	9025								460890	9981								346624	8589								328748	9066.92
407691	10492			656221	11565	414001	11418				531451	8323	413993	11362								460348	8011								335107	7576								178514	6704
406425	8621			492686	7625.8	413620	8112				527331	9092	411390	7863								453992	9119								328506	6619
406085	8506			249032	3688	413424	8706				512208	6009	410972	12701								453320	9115								328379	6827
398194	8938					412014	9730				507874	8587	409178	12952								452498	9425								324170	8757
391268	6893					410236	9134				494552	10396	408438	9663								443792	9043								322398	4548
390075	11332					405554	11593				493731	6522	405460	10553								442924	10676								315867	11833
378721	6335					404176	14293				491392	8755	405112	9302								436310	12328								315732	11496
371123	8606					400851	11037				473473	9006	404873	12989								434757	7260								314400	6855
361959	5568					397770	10189				468976	10194	402766	9147								432133	8039								302025	7632
361022	7223					394570	8463				460326	9897	400786	9757								430005	7064								301679	8461
360384	10938					394473	3427				450899	6005	397903	5694								423754	8100								298881	7835
359049	5655					392762	7565				448253	6317	397756	10965								423534	9741								293103	10829
356461	6039					390589	12183				441967	4999	393943	11283								414959	8045								288534	9696
347790	7311					390357	8974				434720	2850	393321	14030								414238	10171								279151	9838
345898	9325					387624	8020				433783	4426	392650	12833								413480	11080								278283	6778
343621	7874					387501	8502				430716	9908	382976	10467								409603	9601								276082	6216
334767	7350					386881	10686				425615	10133	382207	10835								404785	9345								275349	6570
304428	6939					385929	9779				424204	9934	381763	9068								403787	8958								271811	9467
295594	4302					385454	13078				423747	9148	374747	12085								402913	10594								271718	8334
291838	8589					383056	10773				371742	8950	359483	9396								402064	8524								270999	11125
223739	8373					378419	4985				327530	7061	358579	8736								401760	8004								259535	7062
204329	4812					378320	9309				762730	12860	358317	10972								398876	7754								249631	6348
197128	6289					375823	8834				527395	8255.39	357732	10939								396462	7850								249358	7653
501074	12028					375459	8181				327530	2850	355853	9925								390443	9159								246150	8588
377984	8770.89					372801	6323						352113	9258								389551	7517								234136	6326
197128	4302					372764	10010						343628	10602								387133	10005								234885	6603
						372669	4646						339208	9936								385587	7647								230837	9311
						372202	10894						335972	11745								383510	8471								178417	8211	Estrongil
						370672	8432						335131	12288								381726	9071								163063	5473
						368216	11578						310497	9137								380876	8211								161966	5549
						366967	5462						308045	11306								379640	8949								431472	11833
						365501	9470						256314	12250	Estrongil							376518	7088								307937	8289.29
						364446	8069						226217	8211	Rhabdostil like							375531	10438								161966	4548
						362556	7999						224259	10068								374873	9195
						361912	8985						221916	7374								371926	11227
						360870	4617						219679	7009	Rhabdostyle like							370106	7660
						360659	7627						206050	7325								368076	6527
						359054	3755						187564	7757								365464	8031
						358697	8955						491644	14030								359425	7051
						357139	10871						377964	10574.9								357333	8149
						357072	9417						187564	5694								353087	8848
						356678	8997															352900	7391
						355429	12193															349124	7571
						355379	7965															347806	10960
						353522	6924															346452	6237
						353306	4312															328033	7345
						352691	5077															325112	8176
						351079	11518															323061	8427
						349735	10224															314002	8856
						348243	11595															306456	6830
						348226	5134															260868	7571
						347244	3415															247822	5281	Rhabdostyle like
						345463	11313															234151	7621
						345458	5896															207279	5885
						344691	8205															177376	6113
						344678	5666															633816	13341
						344110	10311															403354	8760.96
						343878	3508															177376	5281
						343642	4952
						342300	7699
						341754	8755
						341515	4004
						339500	7544
						339498	3121
						338928	5230
						338766	7788
						337979	5921
						336000	5265
						333316	8810
						331815	3372
						330520	3812
						330384	8339
						330047	2590
						327095	6940
						325076	11777
						324564	6557
						323292	10339
						322558	3552
						319851	3887
						319168	2945
						317960	4797
						314403	3871
						311897	13489
						311193	3708
						311100	6214
						310364	2895
						309813	11325	Estrongil
						307588	5230
						306826	5840
						305143	2735
						303196	3178
						294498	3698
						293669	4221
						274928	12083
						264588	10526
						261864	8427
						252809	7919
						235034	8337
						204971	6128
						204278	3139
						178937	6666
						516297	14293
						356314	7805.03
						178937	2590
