# Supplementary material for: Sponges of Western Mediterranean seamounts: new genera, new species and new records
Source: PeerJ. 2021 Aug 26;9:e11879. doi: 10.7717/peerj.11879 (PMC8403479; doi:10.7717/peerj.11879)
Supplement: Supplemental Information 13 [file peerj-09-11879-s013.xlsx]

## Sheet: i286_3
i286_3
				Dermal pentactines				Dermal hexactines						Atrial hexactines
Choanosomal diactines		Choanosomal hexactines		Distal		Perpendicular		Long actine		Short actine		Perpendicular actines		Long actine (proximal)		Short actine (distal)		Perpendicular actines		Stauractins		Discohexasters	Strobiloplumicomes
Length	Width	Length	Width	Length	Width	Length	Width	Length	Width	Length	Width	Length	Width	Length	Width	Length	Width	Length	Width	Length	Width	Diameter	Diameter
2610783	10325	926146	18837	830973	13417	437375	17361							158575	5750	102387	5665	95979	5674	110844	3927	62269	19558
2292957	9207	759057	14403	725929	14162	415693	14194							135881	6338	85329	5586	74502	4429	108898	4612	60539
2258557	7835	508013	10384	698777	11190	396958	16698							129716	5324	86575	4398	69517	4581	102945	3796	56238
2089265	9790	451412	10645	641277	11769	361118	13102							123584	4441	90420	4452	76809	5537	101161	4811	55401
2048080	14558	348546	10952	516030	13064	339496	11769							119209	3552	79282	4328	76083	4090	99253	4591	54161
2043142	9010	926146	18837			336577	15285							158575	6338	102387	5665	95979	5674	96528	3761	49405
1926666	12149	598635	13044.2			318673	14515							133393	5081	88798.6	4885.8	78578	4862.2	94819	3113	48110
1916306	12852	348546	10384			136563	8655							119209	3552	79282	4328	69517	4090	89563	3437	47948
1819307	10236			830973	14162	437375	17361													87554	3977	46374
1785315	10187			682597	12720.4	342807	13947.4													77296	4045	45216
1773136	8533			516030	11190	136563	8655													77017	4237	62269
1765907	7966																			72407	2604	52566.1
1643552	6645																			66776	4425	45216
1610974	8684																			110844	4811
1610568	9911																			91158.5	3948.92
1591533	9796																			66776	2604
1563621	10133
1529025	8520
1455808	7598
1454875	10802
1389724	9192
1313807	7973
1174316	8428
1120725	7989
1102843	8622
1099910	10838
1088544	9002
1083939	7946
1006309	8489
1000015	8685
995921	8067
905165	7556
527567	2809
2610783	14558
1.53328e+06	9101
527567	2809

## Sheet: i286_2
i286_2
				Dermal pentactines				Dermal hexactines						Atrial hexactines
Choanosomal diactines		Choanosomal hexactines		Distal		Perpendicular		Long actine		Short actine		Perpendicular actines		Long actine		Short actine		Perpendicular actines		Stauractins		Discohexasters	Strobiloplumicomes
Length	Width	Length	Width	Length	Width	Length	Width	Length	Width	Length	Width	Length	Width	Length	Width	Length	Width	Length	Width	Length	Width	Diameter	Diameter
2585740	8106	920311	18760			518944	15248					110069	5171	106936	3878	96680	4943	145428	5986	131860	4618	76328	Not found
2493771	8656	845196	16666			407987	11318					67929	2477					141877	5814	103229	5053	67924
2462229	7840	645671	15979			363847	14341											119876	4712	84561	3379	65154
2421669	9249	491642	19951			346306	15277											118034	3472	82242	3729	54878
2344597	12025					297494	11265											107161	5041	79378	3940	54370
2239343	8003					287556	11821											93034	3598			53093
2101680	8265					241912	8340											82783	4169			49242
2100671	10282					518944	15277											145428	5986	131860	5053	76328
1900045	10187					352007	12515.7											115456	4684.57	96254	4143.8	60141.3
1890711	7357					241912	8340											82783	3472	79378	3379	49242
1764607	8489
1661170	9500
1520097	10674
1276618	7270
1233577	9249
1057710	8681
1015951	9207
481336	6052
244527	3294
2585740	12025
1.72611e+06	8546.63
244527	3294

## Sheet: i286_1
i286_1
				Dermal pentactines				Dermal hexactines						Atrial hexactines										Paratetractines
Choanosomal diactines		Choanosomal hexactines		Distal		Perpendicular		Long actine		Short actine		Perpendicular actines		Long actine		Short actine		Perpendicular actines		Stauractins		Discohexasters	Strobiloplumicomes	Length	Width
Length	Width	Length	Width	Length	Width	Length	Width	Length	Width	Length	Width	Length	Width	Length	Width	Length	Width	Length	Width	Length	Width	Diameter	Diameter	77204	4118
1900111	8681	982783	25225			434734	10927	150863	7263	104765	5685	100594	5824					149655	4911	90723	4303	70215	38383
1535906	13583	665520	21163			415418	15041											135607	6554	87526	5093	67936	24370
1501138	8757	664319	9897			405314	13078											112728	5607	77172	3622	66731	24227
1362157	7825					386801	9236											107977	4522	67754	4659	64739	20014
1100704	8932					386405	13253											98340	5333	61459	3259	59065	34000
586417	7279					379053	11861											71186	4106	90723	5093	58459	38383
						339899	10571											70912	3683	76926.8	4187.2	56653	28198.8
						324911	11715							112720	5249	70468	3948	82219	6316	61459	3259	55413	20014
						305187	13464							108968	5555	95405	6995	78967	5263			50326
				777187	19072	254998	15968							112720	5555	95405	6995	149655	6554			48166
						384920	14329							110844	5402	82936.5	5471.5	100843	5143.89			45208
				573471	18790	269594	20175							108968	5249	70468	3948	70912	3683			43027
				323428	7458	175251	6477															70215
1900111	13583	982783	25225	777187	19072	434734	20175															57161.5
1.33107e+06	9176.17	770874	18761.7	558029	15106.7	343268	12776.5															43027
586417	7279	664319	9897	323428	7458	175251	6477
