# Supplementary material for: Sponges of Western Mediterranean seamounts: new genera, new species and new records
Source: PeerJ. 2021 Aug 26;9:e11879. doi: 10.7717/peerj.11879 (PMC8403479; doi:10.7717/peerj.11879)
Supplement: Supplemental Information 14 [file peerj-09-11879-s014.xlsx]

## Sheet: Hoja1
i515		i525		i75
Length	Width	Length	Width	Length	Width
204845	7765	188529	7401	205835	5557
202626	6791	184702	6149	204302	6802
199336	5650	181783	7326	203469	7010
196311	9110	181299	7171	201272	4056
192201	6925	180488	7571	199318	7850
188151	7538	180123	6205	197556	6078
183620	8131	179707	6417	195103	6413
180832	8269	177729	6955	194717	8087
180224	7919	177303	6527	194402	8284
180003	7241	177208	6925	191948	5474
179138	7079	175316	5539	190964	7279
179120	6073	174822	8018	190569	8843
176415	8061	174706	6527	188288	5154
176407	6914	174150	6191	187517	6860
172938	6977	172627	6045	185898	5887
172834	7196	172465	6632	185810	3672
171400	7156	171105	7329	185090	5896
170270	6790	169777	6794	183768	5736
168940	4794	169379	7991	183388	5712
168517	4933	169298	6780	177748	5921
166360	6328	168883	7387	177724	8128
164739	6914	168402	7538	176775	3677
163571	7571	167702	7177	171449	4414
161536	5181	167005	7059	171360	7063
160727	8295	166362	6312	171243	4995
160563	6674	165937	7387	167434	7130
159009	7017	165836	6712	167291	7015
158701	6195	165444	7179	165410	4619
157782	3785	163525	7454	162195	6155
155989	5985	162914	7043	159167	7570
154419	6414	158433	7345	157240	4422
149129	6570	154361	6584	154924	5617
146182	7538	152276	8071	152377	4995
143409	6945	148787	6702	151375	5520
140292	6348	146354	7869	146632	7381
204845	9110	188529	8071	141558	5296
171044	6830.63	170135	6980.34	131877	6620
140292	3785	146354	5539	205835	8843
				177648	6140.22
				131877	3672
158913	3393
147599	2789
147268	1980
Inmadures
