# Supplementary material for: Sponges of Western Mediterranean seamounts: new genera, new species and new records
Source: PeerJ. 2021 Aug 26;9:e11879. doi: 10.7717/peerj.11879 (PMC8403479; doi:10.7717/peerj.11879)
Supplement: Supplemental Information 15 [file peerj-09-11879-s015.xlsx]

## Sheet: Hoja1
i810
Principal tylostyle			Intermedium Tylostyle			Tylostyle ectosomique
Length	Width	OBS	Length	Width	OBS	Length	Width	OBS
1154365	10077		586004	8809
1152623	12967		554953	7373		199922	3614
1070706	10224		553863	7895		196532	3222
1068881	10643		549884	8480		191302	3963
1052868	10400		537614	9007		190301	3308
1045244	12059		536050	6732		188979	3368
1041775	12112	Strongylote modification	530151	6552		185289	3435
1040617	11916		527300	5923		182811	3847
1018854	10792		526945	7362		181372	3939
1010421	11661		526638	6156		179091	3252
996107	13155		526312	6881		177702	3729
994287	10159		524514	6372		171829	3363
991735	10173		517148	8509		171505	3195
979787	10593		506490	6737		168232	3448
959014	10466		471522	7757		165687	4662
905613	11343		432559	6675		164569	3864
900657	11382		423820	6934		164505	2617
877451	9448		421971	7171		164323	3159
864953	12256		413092	6793		164089	3604
801980	8574		394850	7606		161223	3816
801781	9876		370663	7189		160910	3378
767322	8110		370321	6450		159785	2996
714764	7546		359176	7936		158122	3269
694186	15113		353934	5975		155322	2090
633501	9625	Strongylote modification	350710	7656		155240	3786
567833	8142		348612	6029		149567	3903
438282	8640		338632	6398		144102	3486
1154365	15113		338452	6774		142119	3729
909097	10646.4		329575	8669		136815	3231
438282	7546		326931	6407		135741	2716
			322631	5911		120915	3542
			308113	6562		199922	4662
			586004	9007		166263	3451.03
			443107	7115		120915	2090
			308113	5911
						241025	3462	strange, too large
